# Supplementary material for: High‐Throughput Culture and DNA Isolation Methods for Aspergillus fumigatus
Source: Curr Protoc. 2025 Apr 2;5(4):e70112. doi: 10.1002/cpz1.70112 (PMC11963831; doi:10.1002/cpz1.70112)
Supplement: Supplementary file 1 — File 1 Hackflex comparison data. [file CPZ1-5-0-s001.xlsx]

## Sheet: Sheet1
Sample	paired sample		# variants found in hackflex sample compared to paired sample	bedtools coverage	reads mapped	reads unmapped	% reads unmapped
S2	11A6	SAMEA115472250	110	26.9358	7692140	144421	1.84291
S3	48A6	SAMEA115472276	415	17.7772	4957128	125900	2.47687
S5	55C4	SAMEA115472283	170	50.6802	14727424	314206	2.08891
S6	60C3	SAMEA115472288	130	51.7784	14862200	416121	2.7236
S7	82C21	SAMEA115472312	229	33.7921	9128544	168384	1.81118
S8	86C22	SAMEA115472317	282	33.0445	9210510	167167	1.78261
S11	9C22	SAMEA115472329	209	16.0816	4428204	74956	1.66452
S12	38C31	SAMEA115472267	14207	8.3458	2464342	54411	2.16024
S13	40A20	SAMEA115472269	690	7.52487	2203860	50200	2.22709
S14	48A4	SAMEA115472274	301	28.7698	8134286	199538	2.39432
S15	98C11	SAMEA115472326	399	34.6325	10043444	355926	3.42257
S16	11A5	SAMEA115472249	271	33.1253	9550420	185550	1.90582
S17	102C11	SAMEA115472247	129	51.3649	14818992	420936	2.76206
S18	29C8	SAMEA115472262	174	39.7537	11239464	298873	2.59026
S19	60C3	SAMEA115472288	680	5.44806	1428244	38744	2.64106
S20	88C20	SAMEA115472320	246	74.6211	21762990	683991	3.04714
S21	16C32	SAMEA115472253	262	21.9073	6215668	142947	2.24808
S22	39B10	SAMEA115472268	150	28.4474	7789120	208222	2.60364
S23	98C12	SAMEA115472327	151	31.2246	8823014	145399	1.62123
